# Supplementary material for: Risk Assessment of Heavy Metals in Road-Deposited Sediments and Correlation Distribution of DOM and Heavy Metals in Beijing, China
Source: Toxics. 2025 Apr 16;13(4):308. doi: 10.3390/toxics13040308 (PMC12031474; doi:10.3390/toxics13040308)
Supplement: Supplementary file 1 [file toxics-13-00308-s001.zip]

Archive with 1 entries (1 files):
- toxics-3548092-supplementary.pdf
